# Supplementary material for: Characterization of the PMT Gene Family in Cryptococcus neoformans
Source: PLoS One. 2009 Jul 27;4(7):e6321. doi: 10.1371/journal.pone.0006321 (PMC2711527; doi:10.1371/journal.pone.0006321)
Supplement: Table S1 — Plasmids used in this study (0.02 MB XLS) [file pone.0006321.s001.xls]

## Sheet: Sheet1
Primer name	sequence(5´-3´)
PMT_1_D fw	CCAGATCTGCTGACAACATTA
PMT_1_D rev	TGTAGTGGTGGCTGAGTCGG
PMT_2_D fw	GCCGCCTAGACAGAGAATACC
PMT_2_D rev	CCGTCTCCCTCTCGGTGTGTG
PMT_4_D fw	CTACCATCCCAATTCCATCTCT
PMT_4_D rev	CAGCTCAAACGTCACATCATCA
PMT1	GCTCTTGAAGAGCACCAACAC
PMT1R	TGGGAGTTGTACATGCTAGTG
PMT2	GTCGCCTAGACAGAGAATACC
PMT2R	TCGTCTTCCTCTTGGTGTGTG
PMT4	CTATCATCCCAACTCCATCTT
PMT4R	CAGCTCAAATGTCATGTCATCG
PMT1D_Bgl2_fw	CATTTCTAGATCTTGAACGA
PMT1D_Bgl2_rev	TCGTTCAAGATCTAGAAATG
PMT2D_Bgl2_fw	AATCCAAAGATCTTTCTCGT
PMT2D_Bgl2_rev	ACGAGAAAGATCTTTGGATT
PMT4D_Bgl2_fw	ACACGCAGATCTTGTTGCTT
PMT4D_Bgl2_rev	AAGCAACAAGATCTGCGTGT
CnTel1_Bam_fw	AAAGGGGGATCCGCTGCAAG
CnTel1_Bam_rev	CTTGCAGCGGATCCCCCTTT
PMT2A_BglII_fw	GTCAGATCTCGTCGCCGTCT
PMT2A_BglII_rev	AGACGGCGACGAGATCTGAC
PMT4A_BglII_fw	GTGCCCGGACAAGATCTTCC
PMT4A_BglII_rev	GGAAGATCTTGTCCGGGCAC
PMT4D_RT_rev_1	GCRCCCAGAAGAAAGACAGG
